# Supplementary material for: Artemisinin Alleviates Intestinal Inflammation and Metabolic Disturbance in Ulcerative Colitis Rats Induced by DSS
Source: Evid Based Complement Alternat Med. 2022 Apr 19;2022:6211215. doi: 10.1155/2022/6211215 (PMC9042626; doi:10.1155/2022/6211215)
Supplement: Supplementary Materials — Table S1: the overlapping differential genes in two databases (GSE36807 and GSE9452) in ulcerative colitis. Table S2: enriched terms in the KEGG pathways for DEGs in ulcerative colitis (top 20). Table S3: main metabolic pathways information of impact >0.1. [file 6211215.f1.zip]

Archive with 3 entries (3 files):
- 6211215.f1/Table S1.docx
- 6211215.f1/Table S2.docx
- 6211215.f1/Table S3.docx
